# Supplementary material for: Enhancing Physical Activity and Psychological Well-Being in College Students during COVID-19 through WeActive and WeMindful Interventions
Source: Int J Environ Res Public Health. 2022 Mar 31;19(7):4144. doi: 10.3390/ijerph19074144 (PMC8998224; doi:10.3390/ijerph19074144)
Supplement: Supplementary file 1 [file ijerph-19-04144-s001.zip]

Archive with 1 entries (1 files):
- ijerph-1622784-supplementary.pdf
